# Supplementary material for: A Preliminary Assessment of the Potential Health and Genetic Impacts of Releasing Confiscated Passerines Into the Wild: A Reduced-Risk Approach
Source: Front Vet Sci. 2021 Oct 11;8:679049. doi: 10.3389/fvets.2021.679049 (PMC8542797; doi:10.3389/fvets.2021.679049)
Supplement: Supplementary Table 1 — Dataset free-living passerines. [file Table_1.XLSX]

## Sheet: Captures
L.BAND	SPECIES	DATE	MUNICIPALITIES	BIOMES	SEX	E.AGE	BLOOD	FECES	SWAB	FTA	KM
T101	saltator	2017-01-08	ENCRUZILHADA DO SUL/RS	Pampa/Subtrpical Grasslands	M	ADULT	X	X	X	X
T102	saltator	2017-01-09	ENCRUZILHADA DO SUL/RS	Pampa/Subtrpical Grasslands	M	ADULT	X	X	X	X
C001	cardinal	2017-08-14	ELDORADO DO SUL/RS	Pampa/Subtrpical Grasslands	M	ADULT	X	X	X	X	150
T130	saltator	2017-08-14	ELDORADO DO SUL/RS	Pampa/Subtrpical Grasslands	M	ADULT	X	X	X	X
T131	saltator	2017-08-14	ELDORADO DO SUL/RS	Pampa/Subtrpical Grasslands	M	YOUTH	X	X	X	X
T132	saltator	2017-08-14	ELDORADO DO SUL/RS	Pampa/Subtrpical Grasslands	M	YOUTH	XL	X	X	X
C002	cardinal	2017-08-19	ELDORADO DO SUL/RS	Pampa/Subtrpical Grasslands	NI	ADULT	X	X	X	X	150
C003	cardinal	2017-08-19	ELDORADO DO SUL/RS	Pampa/Subtrpical Grasslands	NI	YOUTH	X	X	X	X
C004	cardinal	2017-08-19	ELDORADO DO SUL/RS	Pampa/Subtrpical Grasslands	NI	YOUTH	X	X	X	X
C005	cardinal	2017-08-19	ELDORADO DO SUL/RS	Pampa/Subtrpical Grasslands	NI	YOUTH	X	X	X	X
C006	cardinal	2017-08-19	ELDORADO DO SUL/RS	Pampa/Subtrpical Grasslands	NI	YOUTH	X	X	X	X
C007	cardinal	2017-08-19	ELDORADO DO SUL/RS	Pampa/Subtrpical Grasslands	NI	ADULT	X	X	X	X
C008	cardinal	2017-08-19	ELDORADO DO SUL/RS	Pampa/Subtrpical Grasslands	NI	ADULT	XL	X	X
T133	saltator	2017-08-19	ELDORADO DO SUL/RS	Pampa/Subtrpical Grasslands	M	ADULT	X	X	X	X
T134	saltator	2017-08-19	ELDORADO DO SUL/RS	Pampa/Subtrpical Grasslands	M	ADULT	XL	X	X	X
T135	saltator	2017-08-14	ELDORADO DO SUL/RS	Pampa/Subtrpical Grasslands	M	ADULT	X	X	X	XL
T136	saltator	2017-08-22	MOSTARDAS/RS	Pampa/Subtrpical Grasslands	M	ADULT	X	X	X	X	1000
T138	saltator	2017-08-23	MOSTARDAS/RS	Pampa/Subtrpical Grasslands	M	ADULT	X	X	X	X
C009	cardinal	2017-08-23	MOSTARDAS/RS	Pampa/Subtrpical Grasslands	M	ADULT	X	X	X	X
C010	cardinal	2017-08-23	MOSTARDAS/RS	Pampa/Subtrpical Grasslands	M	ADULT	X	X	X
C011	cardinal	2017-08-24	MOSTARDAS/RS	Pampa/Subtrpical Grasslands	NI	ADULT	X	X	X	X
C012	cardinal	2017-08-24	MOSTARDAS/RS	Pampa/Subtrpical Grasslands	M	ADULT	X	X	X
C015	cardinal	2017-09-15	MOSTARDAS/RS	Pampa/Subtrpical Grasslands	NI	YOUTH	X	X	X
T139	saltator	2017-09-15	MOSTARDAS/RS	Pampa/Subtrpical Grasslands	M	ADULT		X		X
T140	saltator	2017-09-15	MOSTARDAS/RS	Pampa/Subtrpical Grasslands	M	ADULT	X	X	X	X
T141	saltator	2017-09-15	MOSTARDAS/RS	Pampa/Subtrpical Grasslands	M	ADULT	X	X	X	X
T142	saltator	2017-09-15	MOSTARDAS/RS	Pampa/Subtrpical Grasslands	M	ADULT	X	X	X	X
C013	cardinal	2017-09-24	CACHOEIRA DO SUL /RS	Pampa/Subtrpical Grasslands	M	ADULT				X	500
C014	cardinal	2017-09-24	CACHOEIRA DO SUL /RS	Pampa/Subtrpical Grasslands	F	ADULT				X
C016	cardinal	2017-09-26	CACHOEIRA DO SUL /RS	Pampa/Subtrpical Grasslands	M	ADULT				X
C017	cardinal	2017-09-26	CACHOEIRA DO SUL /RS	Pampa/Subtrpical Grasslands	NI	YOUTH				X
T143	saltator	2017-09-25	CACHOEIRA DO SUL /RS	Pampa/Subtrpical Grasslands	M	ADULT				X
T144	saltator	2017-09-26	CACHOEIRA DO SUL /RS	Pampa/Subtrpical Grasslands	M	ADULT				X
T146	saltator	2017-09-27	CACHOEIRA DO SUL /RS	Pampa/Subtrpical Grasslands	M	ADULT				X
T147	saltator	2017-09-28	CACHOEIRA DO SUL /RS	Pampa/Subtrpical Grasslands	M	ADULT				X
C019	cardinal	2017-10-03	ALEGRETE/RS	Pampa/Subtrpical Grasslands	M	ADULT				X	1670
C020	cardinal	2017-10-03	ALEGRETE/RS	Pampa/Subtrpical Grasslands	M	ADULT				X
C021	cardinal	2017-10-03	ALEGRETE/RS	Pampa/Subtrpical Grasslands	F	ADULT				X
C022	cardinal	2017-10-04	ALEGRETE/RS	Pampa/Subtrpical Grasslands	M	ADULT				X
C023	cardinal	2017-10-04	ALEGRETE/RS	Pampa/Subtrpical Grasslands	M	ADULT				X
T103	saltator	2017-10-04	ALEGRETE/RS	Pampa/Subtrpical Grasslands	M	ADULT				X
T104	saltator	2017-10-05	ALEGRETE/RS	Pampa/Subtrpical Grasslands	M	ADULT				X
T105	saltator	2017-10-06	ALEGRETE/RS	Pampa/Subtrpical Grasslands	M	ADULT				X
T107	saltator	2017-10-05	ALEGRETE/RS	Pampa/Subtrpical Grasslands	M	ADULT				X
T109	saltator	2017-10-06	ROSÁRIO DO SUL/RS	Pampa/Subtrpical Grasslands	M	ADULT				X
T110	saltator	2017-10-06	ROSÁRIO DO SUL/RS	Pampa/Subtrpical Grasslands	M	ADULT				X
C031	cardinal	2017-10-14	ENCRUZILHADA DO SUL/RS	Pampa/Subtrpical Grasslands	M	ADULT				X	460
C032	cardinal	2017-10-14	ENCRUZILHADA DO SUL/RS	Pampa/Subtrpical Grasslands	F	ADULT				X
C033	cardinal	2017-10-15	ENCRUZILHADA DO SUL/RS	Pampa/Subtrpical Grasslands	NI	YOUTH				X
C035	cardinal	2017-10-15	ENCRUZILHADA DO SUL/RS	Pampa/Subtrpical Grasslands	M	ADULT				X
T108	saltator	2017-10-15	ENCRUZILHADA DO SUL/RS	Pampa/Subtrpical Grasslands	M	ADULT				X
T112	saltator	2017-10-15	ENCRUZILHADA DO SUL/RS	Pampa/Subtrpical Grasslands	M	ADULT				X
T111	saltator	2017-10-24	MOSTARDAS/RS	Pampa/Subtrpical Grasslands	M	ADULT				X	390
C036	cardinal	2017-10-24	MOSTARDAS/RS	Pampa/Subtrpical Grasslands	F	ADULT	X	X	X	X
C037	cardinal	2017-10-24	MOSTARDAS/RS	Pampa/Subtrpical Grasslands	M	ADULT	XL	X	X	X
C038	cardinal	2017-10-24	MOSTARDAS/RS	Pampa/Subtrpical Grasslands	M	ADULT	X	X	X	X
C039	cardinal	2017-10-24	MOSTARDAS/RS	Pampa/Subtrpical Grasslands	M	ADULT	X	X	X	X
T145	saltator	2017-11-02	SÃO FRANCISCO PAULA/RS	Atlantic Forest	M	ADULT				X	530
T148	saltator	2017-11-01	SÃO FRANCISCO PAULA/RS	Atlantic Forest	M	ADULT				X
T149	saltator	2017-11-01	SÃO FRANCISCO PAULA/RS	Atlantic Forest	M	ADULT				X
T150	saltator	2017-11-02	SÃO FRANCISCO PAULA/RS	Atlantic Forest	M	ADULT				X
T151	saltator	2017-11-02	SÃO FRANCISCO PAULA/RS	Atlantic Forest	M	ADULT				X
T152	saltator	2017-11-02	SÃO FRANCISCO PAULA/RS	Atlantic Forest	F	ADULT				X
C025	cardinal	2017-11-08	BARRA DO RIBEIRO/RS	Pampa/Subtrpical Grasslands	F	ADULT	X	X	X		480
C026	cardinal	2017-11-08	BARRA DO RIBEIRO/RS	Pampa/Subtrpical Grasslands	M	ADULT	XL	X	X	XL
C040	cardinal	2017-11-08	BARRA DO RIBEIRO/RS	Pampa/Subtrpical Grasslands	M	ADULT		X	X
C054	cardinal	2017-11-09	BARRA DO RIBEIRO/RS	Pampa/Subtrpical Grasslands	NI	ADULT	X	X	X	XL
C055	cardinal	2017-11-09	BARRA DO RIBEIRO/RS	Pampa/Subtrpical Grasslands	M	ADULT	XL
C064	cardinal	2017-11-09	BARRA DO RIBEIRO/RS	Pampa/Subtrpical Grasslands	M	ADULT		X	X	XL
T113	saltator	2017-11-08	BARRA DO RIBEIRO/RS	Pampa/Subtrpical Grasslands	M	ADULT		X	X	X
T114	saltator	2017-11-10	BARRA DO RIBEIRO/RS	Pampa/Subtrpical Grasslands	M	ADULT	X	X	X	X
T115	saltator	2017-11-10	BARRA DO RIBEIRO/RS	Pampa/Subtrpical Grasslands	M	ADULT		X	X	X
T116	saltator	2017-11-10	BARRA DO RIBEIRO/RS	Pampa/Subtrpical Grasslands	M	ADULT	X	X	X	X
T117	saltator	2017-11-10	BARRA DO RIBEIRO/RS	Pampa/Subtrpical Grasslands	M	ADULT	X	X	X	XL
T118	saltator	2017-11-10	BARRA DO RIBEIRO/RS	Pampa/Subtrpical Grasslands	M	ADULT	X	X	X
C041	cardinal	2017-11-25	SANTA VITÓRIA PALMAR/RS	Pampa/Subtrpical Grasslands	F	ADULT				X	1150
C042	cardinal	2017-11-25	SANTA VITÓRIA PALMAR/RS	Pampa/Subtrpical Grasslands	NI	YOUTH				X
C043	cardinal	2017-11-25	SANTA VITÓRIA PALMAR/RS	Pampa/Subtrpical Grasslands	M	YOUTH				X
C044	cardinal	2017-11-26	SANTA VITÓRIA PALMAR/RS	Pampa/Subtrpical Grasslands	M	ADULT				X
C045	cardinal	2017-11-26	SANTA VITÓRIA PALMAR/RS	Pampa/Subtrpical Grasslands	NI	YOUTH				X
C046	cardinal	2017-11-26	SANTA VITÓRIA PALMAR/RS	Pampa/Subtrpical Grasslands	M	ADULT				X
C047	cardinal	2017-12-12	SANTO ANTÔNIO MISSÕES/RS	Pampa/Subtrpical Grasslands	M	ADULT				X	1350
C049	cardinal	2017-12-13	SANTO ANTÔNIO MISSÕES/RS	Pampa/Subtrpical Grasslands	M	ADULT				X
C050	cardinal	2017-12-13	SANTO ANTÔNIO MISSÕES/RS	Pampa/Subtrpical Grasslands	F	YOUTH				X
C051	cardinal	2017-12-14	SANTO ANTÔNIO MISSÕES/RS	Pampa/Subtrpical Grasslands	M	ADULT				X
C053	cardinal	2017-12-14	SANTO ANTÔNIO MISSÕES/RS	Pampa/Subtrpical Grasslands	M	ADULT				X
T153	saltator	2017-12-12	SANTO ANTÔNIO MISSÕES/RS	Pampa/Subtrpical Grasslands	F	ADULT				X
T154	saltator	2017-12-13	SANTO ANTÔNIO MISSÕES/RS	Pampa/Subtrpical Grasslands	M	ADULT				X
T155	saltator	2017-12-13	SANTO ANTÔNIO MISSÕES/RS	Pampa/Subtrpical Grasslands	M	ADULT				X
T156	saltator	2017-12-13	SANTO ANTÔNIO MISSÕES/RS	Pampa/Subtrpical Grasslands	F	ADULT				X
T157	saltator	2017-12-14	SANTO ANTÔNIO MISSÕES/RS	Pampa/Subtrpical Grasslands	M	ADULT				X
T158	saltator	2017-12-14	SANTO ANTÔNIO MISSÕES/RS	Pampa/Subtrpical Grasslands	M	ADULT				X
T159	saltator	2017-12-14	SANTO ANTÔNIO MISSÕES/RS	Pampa/Subtrpical Grasslands	M	YOUTH				X
T120	saltator	2018-02-11	JUIZ DE FORA/MG	Atlantic Forest	F	ADULT				X	2300
T121	saltator	2018-02-11	JUIZ DE FORA/MG	Atlantic Forest	M	ADULT				X
T122	saltator	2018-02-13	ALTO DO CAPARAÓ/MG	Atlantic Forest	M	ADULT				X
T123	saltator	2018-02-13	ALTO DO CAPARAÓ/MG	Atlantic Forest	M	ADULT				X
T124	saltator	2018-02-14	ALTO DO CAPARAÓ/MG	Atlantic Forest	M	ADULT				X
T125	saltator	2018-02-14	ALTO DO CAPARAÓ/MG	Atlantic Forest	M	ADULT				X
C056	cardinal	2018-02-16	POCONÉ/MT	Chaco/Pantanal	M	ADULT				X	4300
C057	cardinal	2018-02-16	POCONÉ/MT	Chaco/Pantanal	F	ADULT				X
C058	cardinal	2018-02-16	POCONÉ/MT	Chaco/Pantanal	F	ADULT				X
C059	cardinal	2018-02-16	POCONÉ/MT	Chaco/Pantanal	M	ADULT				X
C060	cardinal	2018-02-17	POCONÉ/MT	Chaco/Pantanal	M	ADULT				X
C061	cardinal	2018-02-16	POCONÉ/MT	Chaco/Pantanal	M	ADULT				X
T126	saltator	2018-03-25	RIO GRANDE/RS	Pampa/Subtrpical Grasslands	M	ADULT				X	650
T127	saltator	2018-03-25	RIO GRANDE/RS	Pampa/Subtrpical Grasslands	M	ADULT				X
T128	saltator	2018-03-25	RIO GRANDE/RS	Pampa/Subtrpical Grasslands	NI	ADULT				X
T129	saltator	2018-03-26	RIO GRANDE/RS	Pampa/Subtrpical Grasslands	M	ADULT				X
T161	saltator	2018-03-26	RIO GRANDE/RS	Pampa/Subtrpical Grasslands	M	ADULT				X
T162	saltator	2018-03-26	RIO GRANDE/RS	Pampa/Subtrpical Grasslands	F	ADULT				X
T163	saltator	2018-03-26	RIO GRANDE/RS	Pampa/Subtrpical Grasslands	M	ADULT				X
T092	saltator	2018-12-12	SANTO ANTÔNIO DO PINHAL/SP	Atlantic Forest	M	ADULT				X	2700
T094	saltator	2018-12-13	SANTO ANTÔNIO DO PINHAL/SP	Atlantic Forest	M	ADULT				X
T096	saltator	2018-12-13	SANTO ANTÔNIO DO PINHAL/SP	Atlantic Forest	M	ADULT				X
T097	saltator	2018-12-13	SANTO ANTÔNIO DO PINHAL/SP	Atlantic Forest	M	ADULT				X
C098	cardinal	2018-12-14	TUBARÃO/SC	Atlantic Forest	M	ADULT				X
C099	cardinal	2018-12-14	TUBARÃO/SC	Atlantic Forest	M	ADULT				X
C100	cardinal	2018-12-15	TUBARÃO/SC	Atlantic Forest	M	ADULT				X
C101	cardinal	2018-12-15	TUBARÃO/SC	Atlantic Forest	NI	ADULT				X
C00698	cardinal	2019-08-15	CORUMBÁ/MS	Chaco/Pantanal	M	ADULT				X	2000
C00690	cardinal	2019-08-15	CORUMBÁ/MS	Chaco/Pantanal	M	ADULT				X
C06899	cardinal	2019-08-15	CORUMBÁ/MS	Chaco/Pantanal	M	ADULT				X
C06897	cardinal	2019-08-15	CORUMBÁ/MS	Chaco/Pantanal	M	ADULT				X
C06896	cardinal	2019-08-16	CORUMBÁ/MS	Chaco/Pantanal	F	ADULT				X
C06895	cardinal	2019-08-16	CORUMBÁ/MS	Chaco/Pantanal	M	ADULT				X
T06894	saltator	2019-08-19	FOZ DO IGUAÇU/PR	Atlantic Forest	M	ADULT				X	2900
T06893	saltator	2019-08-19	FOZ DO IGUAÇU/PR	Atlantic Forest	M	ADULT				X
T06892	saltator	2019-08-19	FOZ DO IGUAÇU/PR	Atlantic Forest	M	ADULT				X
T06891	saltator	2019-08-19	FOZ DO IGUAÇU/PR	Atlantic Forest	M	ADULT				X
T06889	saltator	2019-08-19	FOZ DO IGUAÇU/PR	Atlantic Forest	M	ADULT				X
T06887	saltator	2019-08-20	RIO DOS CEDROS/SC	Atlantic Forest	M	ADULT				X
T06886	saltator	2019-08-20	RIO DOS CEDROS/SC	Atlantic Forest	M	ADULT				X
T06885	saltator	2019-08-20	RIO DOS CEDROS/SC	Atlantic Forest	M	ADULT				X
T06884	saltator	2019-08-20	RIO DOS CEDROS/SC	Atlantic Forest	F	ADULT				X
T06883	saltator	2019-08-20	RIO DOS CEDROS/SC	Atlantic Forest	M	ADULT				X		XL = lost sample
L.BAND	SPECIES	DATA	MUNICIPALITIES-HEALTH				BLOOD	FECES	SWAB		KM
T160	saltator	2018-08-12	PORTO ALEGRE	Pampa/Subtrpical Grasslands	M	ADULT	X	X	X
T164	saltator	2018-08-12	PORTO ALEGRE	Pampa/Subtrpical Grasslands	M	ADULT	X	X	X
T134.REC	saltator	2018-08-16	ELDORADO DO SUL	Pampa/Subtrpical Grasslands	M	ADULT	X				150
T165	saltator	2018-08-16	ELDORADO DO SUL	Pampa/Subtrpical Grasslands	NI	YOUTH	X	X	X
T166	saltator	2018-08-16	ELDORADO DO SUL	Pampa/Subtrpical Grasslands	M	ADULT	X	X	X
T167	saltator	2018-08-16	ELDORADO DO SUL	Pampa/Subtrpical Grasslands	M	ADULT	X	X	X
T168	saltator	2018-08-16	ELDORADO DO SUL	Pampa/Subtrpical Grasslands	M	ADULT	X	X	X
T169	saltator	2018-08-23	ELDORADO DO SUL	Pampa/Subtrpical Grasslands	M	ADULT	XL				150
T170	saltator	2018-08-23	ELDORADO DO SUL	Pampa/Subtrpical Grasslands	F	ADULT	X	X	X
T132.REC	saltator	2018-08-28	ELDORADO DO SUL	Pampa/Subtrpical Grasslands	M	ADULT	X				150
T169.REC	saltator	2018-08-28	ELDORADO DO SUL	Pampa/Subtrpical Grasslands	M	ADULT	X	X	X
C301	cardinal	2018-08-28	ELDORADO DO SUL	Pampa/Subtrpical Grasslands	M	ADULT	X	X	X
T 171	saltator	2018-08-28	ELDORADO DO SUL	Pampa/Subtrpical Grasslands	M	ADULT	X	X	X
T173	saltator	2018-09-20	ELDORADO DO SUL	Pampa/Subtrpical Grasslands	NI	ADULT	X	X	X		150
T175	saltator	2018-09-20	ELDORADO DO SUL	Pampa/Subtrpical Grasslands	M	ADULT	X	X	X
T176	saltator	2018-09-20	ELDORADO DO SUL	Pampa/Subtrpical Grasslands	M	ADULT	X	X	X
T177	saltator	2018-09-20	ELDORADO DO SUL	Pampa/Subtrpical Grasslands	M	ADULT	X	X	X
T178	saltator	2018-09-24	PORTO ALEGRE	Pampa/Subtrpical Grasslands	F	ADULT	X	X	X
T137	saltator	2018-10-04	PORTO ALEGRE	Pampa/Subtrpical Grasslands	M	ADULT	X	X	X
T179	saltator	2018-10-04	PORTO ALEGRE	Pampa/Subtrpical Grasslands	M	ADULT	X	X	X
T180	saltator	2018-10-04	PORTO ALEGRE	Pampa/Subtrpical Grasslands	M	ADULT	X	X	X
T181	saltator	2018-10-04	PORTO ALEGRE	Pampa/Subtrpical Grasslands	M	ADULT	X	X	X
T182	saltator	2018-10-07	PORTO ALEGRE	Pampa/Subtrpical Grasslands	M	ADULT	X	X	X
T113.REC	saltator	2008-10-08	BARRA DO RIBEIRO	Pampa/Subtrpical Grasslands	M	ADULT	X				160
C040.REC	cardinal	2018-10-08	BARRA DO RIBEIRO	Pampa/Subtrpical Grasslands	M	ADULT	X
C063	cardinal	2018-10-08	BARRA DO RIBEIRO	Pampa/Subtrpical Grasslands	NI	YOUTH	X	X	X
C064.REC	cardinal	2018-10-08	BARRA DO RIBEIRO	Pampa/Subtrpical Grasslands	F	ADULT	X
C065	cardinal	2018-10-09	ELDORADO DO SUL	Pampa/Subtrpical Grasslands	M	ADULT	X	X	X		150
C066	cardinal	2018-10-09	ELDORADO DO SUL	Pampa/Subtrpical Grasslands	F	ADULT	X	X	X
C067	cardinal	2018-10-09	ELDORADO DO SUL	Pampa/Subtrpical Grasslands	NI	YOUTH	XL	X	X
T172	saltator	2018-10-10	MOSTARDAS	Pampa/Subtrpical Grasslands	M	ADULT	X	X	X		380
T183	saltator	2018-10-10	MOSTARDAS	Pampa/Subtrpical Grasslands	M	ADULT	X	X	X
T184	saltator	2018-10-10	MOSTARDAS	Pampa/Subtrpical Grasslands	M	ADULT	X	X	X
C068	cardinal	2018-10-11	ELDORADO DO SUL	Pampa/Subtrpical Grasslands	NI	YOUTH	X	X	X		150
C069	cardinal	2018-10-11	ELDORADO DO SUL	Pampa/Subtrpical Grasslands	NI	YOUTH	X	X	X
C070	cardinal	2018-10-11	ELDORADO DO SUL	Pampa/Subtrpical Grasslands	NI	YOUTH	X	X	X
C071	cardinal	2018-10-11	ELDORADO DO SUL	Pampa/Subtrpical Grasslands	F	ADULT	X	X	X
T185	saltator	2018-10-11	ELDORADO DO SUL	Pampa/Subtrpical Grasslands	M	YOUTH	X	X	X
T186	saltator	2018-10-16	BARRA DO RIBEIRO	Pampa/Subtrpical Grasslands	M	ADULT	X	X	X		160
T187	saltator	2018-10-16	BARRA DO RIBEIRO	Pampa/Subtrpical Grasslands	F	ADULT	X	X	X
T188	saltator	2018-10-16	BARRA DO RIBEIRO	Pampa/Subtrpical Grasslands	M	ADULT	X	X	X
T189	saltator	2018-10-16	BARRA DO RIBEIRO	Pampa/Subtrpical Grasslands	M	ADULT	X	X	X
T190	saltator	2018-10-16	BARRA DO RIBEIRO	Pampa/Subtrpical Grasslands	M	ADULT	X	X	X
T115.REC	saltator	2018-10-16	BARRA DO RIBEIRO	Pampa/Subtrpical Grasslands	M	ADULT	X
C072	cardinal	2018-10-16	BARRA DO RIBEIRO	Pampa/Subtrpical Grasslands	M	ADULT	X	X	X
C073	cardinal	2018-10-16	BARRA DO RIBEIRO	Pampa/Subtrpical Grasslands	M	ADULT	X	X	X
C074	cardinal	2018-10-16	BARRA DO RIBEIRO	Pampa/Subtrpical Grasslands	M	YOUTH	X	X	X
T191	saltator	2018-10-17	BARRA DO RIBEIRO	Pampa/Subtrpical Grasslands	F	ADULT	X	X	X		160
T192	saltator	2018-10-17	BARRA DO RIBEIRO	Pampa/Subtrpical Grasslands	M	ADULT	X	X	X
T193	saltator	2018-10-17	BARRA DO RIBEIRO	Pampa/Subtrpical Grasslands	M	ADULT	X	X	X
T194	saltator	2018-10-17	BARRA DO RIBEIRO	Pampa/Subtrpical Grasslands	M	ADULT	X	X	X
T195	saltator	2018-10-24	BARRA DO RIBEIRO	Pampa/Subtrpical Grasslands	F	ADULT	X	X	X		160
T196	saltator	2018-10-24	BARRA DO RIBEIRO	Pampa/Subtrpical Grasslands	M	ADULT	X	X	X
T197	saltator	2018-10-24	BARRA DO RIBEIRO	Pampa/Subtrpical Grasslands	M	ADULT	X	X	X
C075	cardinal	2018-10-24	BARRA DO RIBEIRO	Pampa/Subtrpical Grasslands	M	ADULT	X	X	X
C076	cardinal	2018-10-25	BARRA DO RIBEIRO	Pampa/Subtrpical Grasslands	M	ADULT	X	X	X		160
T198	saltator	2018-10-25	BARRA DO RIBEIRO	Pampa/Subtrpical Grasslands	M	ADULT	X	X	X
T199	saltator	2018-10-25	BARRA DO RIBEIRO	Pampa/Subtrpical Grasslands	M	ADULT	X	X	X
T200	saltator	2018-10-25	BARRA DO RIBEIRO	Pampa/Subtrpical Grasslands	M	ADULT	X	X	X
C077	cardinal	2018-11-20	MOSTARDAS	Pampa/Subtrpical Grasslands	M	ADULT	X	X	X		380
C078	cardinal	2018-11-20	MOSTARDAS	Pampa/Subtrpical Grasslands	F	ADULT	X	X	X
C027	cardinal	2018-11-21	PORTO ALEGRE	Pampa/Subtrpical Grasslands	M	ADULT	X	X	X		100
C029	cardinal	2018-11-21	PORTO ALEGRE	Pampa/Subtrpical Grasslands	NI	YOUTH	X	X	X
C030	cardinal	2018-11-21	PORTO ALEGRE	Pampa/Subtrpical Grasslands	NI	ADULT	X	X	X
C034	cardinal	2018-11-21	PORTO ALEGRE	Pampa/Subtrpical Grasslands	NI	YOUTH	X	X	X
C079	cardinal	2018-11-21	PORTO ALEGRE	Pampa/Subtrpical Grasslands	M	ADULT	X	X	X
C080	cardinal	2018-11-21	PORTO ALEGRE	Pampa/Subtrpical Grasslands	M	ADULT	X	X	X
C081	cardinal	2018-11-21	PORTO ALEGRE	Pampa/Subtrpical Grasslands	F	ADULT	X	X	X
C082	cardinal	2018-11-22	MOSTARDAS	Pampa/Subtrpical Grasslands	M	ADULT	X	X	X		380
CO83	cardinal	2018-11-22	MOSTARDAS	Pampa/Subtrpical Grasslands	F	YOUTH	X	X	X
C084	cardinal	2018-11-22	MOSTARDAS	Pampa/Subtrpical Grasslands	M	ADULT	X	X	X
C085	cardinal	2018-11-22	MOSTARDAS	Pampa/Subtrpical Grasslands	M	ADULT	X	X	X
C086	cardinal	2018-11-22	MOSTARDAS	Pampa/Subtrpical Grasslands	M	ADULT	X	X	X
C087	cardinal	2018-11-22	MOSTARDAS	Pampa/Subtrpical Grasslands	F	ADULT	X	X	X
C088	cardinal	2018-11-22	MOSTARDAS	Pampa/Subtrpical Grasslands	M	ADULT	X	X	X
C089	cardinal	2018-11-22	MOSTARDAS	Pampa/Subtrpical Grasslands	M	ADULT	X	X	X
C090	cardinal	2018-11-22	MOSTARDAS	Pampa/Subtrpical Grasslands	M	ADULT	X	X	X
C091	cardinal	2018-11-22	MOSTARDAS	Pampa/Subtrpical Grasslands	F	ADULT	X	X	X
T302	saltator	2018-11-22	MOSTARDAS	Pampa/Subtrpical Grasslands	F	ADULT	X	X	X
C092	cardinal	2018-11-27	BARRA DO RIBEIRO	Pampa/Subtrpical Grasslands	F	ADULT	X	X	X		160
C093	cardinal	2018-11-27	BARRA DO RIBEIRO	Pampa/Subtrpical Grasslands	M	ADULT	X	X	X
C094	cardinal	2018-11-27	BARRA DO RIBEIRO	Pampa/Subtrpical Grasslands	M	ADULT	X	X	X
C095	cardinal	2018-11-27	BARRA DO RIBEIRO	Pampa/Subtrpical Grasslands	M	ADULT	X	X	X
C096	cardinal	2018-11-27	BARRA DO RIBEIRO	Pampa/Subtrpical Grasslands	F	ADULT	X	X	X
C097	cardinal	2018-11-27	BARRA DO RIBEIRO	Pampa/Subtrpical Grasslands	F	ADULT	X	X	X
C055.RE	cardinal	2018-11-27	BARRA DO RIBEIRO	Pampa/Subtrpical Grasslands	M	ADULT	X	X	X
