# Supplementary material for: A Preliminary Assessment of the Potential Health and Genetic Impacts of Releasing Confiscated Passerines Into the Wild: A Reduced-Risk Approach
Source: Front Vet Sci. 2021 Oct 11;8:679049. doi: 10.3389/fvets.2021.679049 (PMC8542797; doi:10.3389/fvets.2021.679049)
Supplement: Supplementary Table 2 — Health-related test results for free-living and confiscated passerines. [file Table_2.XLSX]

## Sheet: Free-living
FREE RANGING	Municipality	HI NDV	Salmonella	RPA MG	PCR MG
C001	ELDORADO	NEG	NEG	NEG	NEG
C002	ELDORADO	NEG	POS	NEG	NEG
C003	ELDORADO	NEG	NEG	POS	NEG
C004	ELDORADO	NEG	NEG	NEG	NEG
C005	ELDORADO	NEG	NEG	POS	NEG
C006	ELDORADO	NEG	NEG	NEG	NEG
C007	ELDORADO	NEG	NEG	POS	NEG
C008	ELDORADO	X	NEG	X	NEG
C009	MOSTARDAS	NEG	NEG	POS	NEG
C010	MOSTARDAS	NEG	NEG	NEG	NEG
C011	MOSTARDAS	NEG	NEG	NEG	NEG
C012	MOSTARDAS	NEG	NEG	NEG	NEG
C015	MOSTARDAS	NEG	NEG	POS	NEG
C036	MOSTARDAS	NEG	NEG	NEG	NEG
C037	MOSTARDAS	X	NEG	X	NEG
C038	MOSTARDAS	NEG	NEG	POS	NEG
C039	MOSTARDAS	NEG	NEG	NEG	NEG
C025	BARRA RIBEIRO	NEG	NEG	NEG	NEG
C026	BARRA RIBEIRO	X	NEG	X	NEG
C040	BARRA RIBEIRO	NEGR	NEG	NEGR	NEG
C054	BARRA RIBEIRO	NEG	NEG	NEG	NEG
C055	BARRA RIBEIRO	NEG	NEG	NEG	NEG
C063	BARRA RIBEIRO	NEG	NEG	NEG	NEG
C064	BARRA RIBEIRO	NEGR	NEG	NEGR	NEG
C065	ELDORADO	NEG	NEG	NEG	NEG
C301	ELDORADO	NEG	NEG	NEG	NEG
C066	ELDORADO	NEG	NEG	NEG	NEG
C067	ELDORADO	X	NEG	X	NEG
C068	ELDORADO	NEG	NEG	NEG	NEG
C069	ELDORADO	NEG	NEG	POS	NEG
C070	ELDORADO	NEG	NEG	NEG	NEG
C071	ELDORADO	NEG	NEG	NEG	NEG
C072	BARRA RIBEIRO	NEG	NEG	NEG	NEG
C073	BARRA RIBEIRO	NEG	NEG	NEG	NEG
C074	BARRA RIBEIRO	NEG	NEG	NEG	NEG
C075	BARRA RIBEIRO	NEG	NEG	POS	NEG
C076	BARRA RIBEIRO	NEG	NEG	NEG	NEG
C077	MOSTARDAS	NEG	NEG	POS	NEG
C078	MOSTARDAS	NEG	NEG	POS	NEG
C027	PORTO ALEGRE	NEG	NEG	NEG	NEG
C029	PORTO ALEGRE	NEG	NEG	NEG	NEG
C030	PORTO ALEGRE	NEG	NEG	NEG	NEG
C034	PORTO ALEGRE	NEG	NEG	NEG	NEG
C079	PORTO ALEGRE	NEG	NEG	POS	NEG
C080	PORTO ALEGRE	NEG	NEG	POS	NEG
C081	PORTO ALEGRE	NEG	NEG	NEG	NEG
C082	MOSTARDAS	NEG	NEG	NEG	NEG
C083	MOSTARDAS	NEG	NEG	NEG	NEG
C084	MOSTARDAS	NEG	NEG	POS	NEG
C085	MOSTARDAS	NEG	NEG	POS	NEG
C086	MOSTARDAS	NEG	NEG	POS	NEG
C087	MOSTARDAS	NEG	NEG	NEG	NEG
C088	MOSTARDAS	NEG	NEG	POS	NEG
C089	MOSTARDAS	NEG	NEG	POS	NEG
C090	MOSTARDAS	X	NEG	X	NEG
C091	MOSTARDAS	NEG	NEG	NEG	NEG
C092	BARRA RIBEIRO	NEG	NEG	NEG	NEG
C093	BARRA RIBEIRO	NEG	NEG	NEG	NEG
C094	BARRA RIBEIRO	NEG	NEG	NEG	NEG
C095	BARRA RIBEIRO	NEG	NEG	POS	NEG
C096	BARRA RIBEIRO	NEG	NEG	NEG	NEG
C097	BARRA RIBEIRO	NEG	NEG	NEG	NEG
T101	ENCRUZILHADA	NEG	NEG	NEG	NEG
T102	ENCRUZILHADA	NEG	NEG	NEG	NEG
T113	BARRA RIBEIRO	NEGR	NEG	NEGR	NEG
T114	BARRA RIBEIRO	NEG	NEG	NEG	NEG
T115	BARRA RIBEIRO	NEGR	NEG	NEGR	NEG
T116	BARRA RIBEIRO	NEG	NEG	NEG	NEG
T117	BARRA RIBEIRO	NEG	NEG	POS	NEG
T118	BARRA RIBEIRO	NEG	NEG	NEG	NEG
T130	ELDORADO	NEG	NEG	NEG	NEG
T131	ELDORADO	NEG	NEG	NEG	NEG
T132	ELDORADO	NEGR	NEG	NEGR	NEG
T133	ELDORADO	NEG	NEG	POS	NEG
T134	ELDORADO	NEGR	NEG	NEGR	NEG
T135	ELDORADO	NEG	NEG	NEG	NEG
T136	MOSTARDAS	NEG	NEG	NEG	NEG
T138	MOSTARDAS	NEG	NEG	NEG	NEG
T140	MOSTARDAS	NEG	NEG	NEG	NEG
T141	MOSTARDAS	NEG	NEG	NEG	NEG
T142	MOSTARDAS	NEG	NEG	NEG	NEG
T160	PORTO ALEGRE	NEG	NEG	NEG	NEG
T164	PORTO ALEGRE	NEG	NEG	NEG	NEG
T165	ELDORADO	NEG	NEG	NEG	NEG
T166	ELDORADO	NEG	NEG	NEG	NEG
T167	ELDORADO	NEG	NEG	NEG	NEG
T168	ELDORADO	NEG	NEG	NEG	NEG
T169	ELDORADO	NEGR	NEGR	NEGR	NEGR
T170	ELDORADO	NEG	NEG	NEG	NEG
T171	ELDORADO	X	NEG	X	NEG
T173	ELDORADO	NEG	NEG	NEG	NEG
T175	ELDORADO	NEG	NEG	NEG	NEG
T176	ELDORADO	NEG	NEG	NEG	NEG
T177	ELDORADO	NEG	NEG	NEG	NEG
T137	PORTO ALEGRE	NEG	NEG	NEG	NEG
T178	PORTO ALEGRE	NEG	NEG	NEG	NEG
T179	PORTO ALEGRE	NEG	NEG	NEG	NEG
T180	PORTO ALEGRE	NEG	NEG	NEG	NEG
T181	PORTO ALEGRE	NEG	NEG	NEG	NEG
T182	PORTO ALEGRE	NEG	NEG	POS	NEG
T172	MOSTARDAS	NEG	NEG	NEG	NEG
T183	MOSTARDAS	NEG	NEG	NEG	NEG
T184	MOSTARDAS	NEG	NEG	NEG	NEG
T185	ELDORADO	NEG	NEG	NEG	NEG
T186	BARRA RIBEIRO	NEG	NEG	POS	NEG
T187	BARRA RIBEIRO	NEG	NEG	POS	NEG
T188	BARRA RIBEIRO	NEG	NEG	NEG	NEG
T189	BARRA RIBEIRO	NEG	NEG	POS	NEG
T190	BARRA RIBEIRO	NEG	NEG	NEG	NEG
T191	BARRA RIBEIRO	NEG	NEG	NEG	NEG
T192	BARRA RIBEIRO	NEG	NEG	NEG	NEG
T193	BARRA RIBEIRO	NEG	NEG	NEG	NEG
T194	BARRA RIBEIRO	NEG	NEG	NEG	NEG
T195	BARRA RIBEIRO	X	NEG	X	NEG
T196	BARRA RIBEIRO	NEG	NEG	NEG	NEG
T197	BARRA RIBEIRO	NEG	NEG	NEG	NEG
T198	BARRA RIBEIRO	NEG	NEG	POS	NEG
T199	BARRA RIBEIRO	NEG	NEG	POS	NEG
T200	BARRA RIBEIRO	NEG	NEG	NEG	NEG
T302	MOSTARDAS	NEG	NEG	NEG	NEG
			NEGR= recapture sample

## Sheet: Confiscated
DATE	CONFISCATED	CETAS	HI NDV	Salmonella	RPA MG	PCR MG	Ct-RT SIMBIOS	CPCR SIMBIOS
2018-03-23	C386	POA	NEG	NEG	NEG	NEG	X	X
2018-03-23	C387	POA	NEG	NEG	POS	POS	37.4	POS
2018-03-23	C388	POA	X	NEG	X	NEG	X	X
2018-03-23	C389	POA	NEG	NEG	POS	NEG	X	X
2018-03-23	C390	POA	NEG	NEG	NEG	NEG	X	X
2018-03-23	C391	POA	NEG	NEG	NEG	NEG	X	X
2018-03-23	C392	POA	NEG	NEG	POS	NEG	X	X
2018-03-23	C393	POA	NEG	NEG	NEG	POS	36.2	POS
2018-03-23	C394	POA	NEG	NEG	POS	NEG	X	X
2018-03-23	C395	POA	NEG	NEG	NEG	NEG	X	X
2018-03-23	C396	POA	NEG	NEG	NEG	NEG	X	X
2018-03-23	C397	POA	NEG	NEG	POS	NEG	X	X
2018-03-23	C398	POA	NEG	NEG	NEG	NEG	X	X
2018-03-23	C399	POA	NEG	NEG	NEG	NEG	X	X
2018-03-23	C398	POA	NEG	NEG	NEG	NEG	X	X
2018-03-23	C400	POA	NEG	NEG	NEG	NEG	X	X
2018-03-23	C401	POA	NEG	NEG	NEG	NEG	X	X
2018-03-23	C402	POA	NEG	NEG	POS	NEG	X	X
2018-03-23	C402	POA	NEG	NEG	NEG	NEG	X	X
2018-08-09	C30752	ZOO-FZB	NEG	NEG	POS	NEG	X	X
2018-08-09	C30756	ZOO-FZB	NEG	NEG	NEG	NEG	X	X
2018-08-09	C30758	ZOO-FZB	NEG	NEG	POS	NEG	X	X
2018-08-09	C30760	ZOO-FZB	NEG	NEG	POS	NEG	X	X
2018-08-09	C30762	ZOO-FZB	NEG	NEG	POS	NEG	X	X
2018-08-09	C30763	ZOO-FZB	NEG	NEG	NEG	NEG	X	X
2018-08-09	C30764	ZOO-FZB	NEG	NEG	POS	NEG	X	X
2018-08-09	C30768	ZOO-FZB	NEG	NEG	POS	POS	36.9	POS
2018-08-09	C30770	ZOO-FZB	NEG	NEG	NEG	NEG	X	X
2018-08-09	C30773	ZOO-FZB	NEG	NEG	NEG	NEG	X	X
2018-08-09	C30774	ZOO-FZB	NEG	NEG	POS	NEG	X	X
2018-08-09	C30779	ZOO-FZB	NEG	NEG	NEG	NEG	X	X
2018-08-09	C30780	ZOO-FZB	NEG	NEG	POS	NEG	X	X
2018-08-09	C30783	ZOO-FZB	NEG	NEG	NEG	NEG	X	X
2018-08-09	C30784	ZOO-FZB	NEG	NEG	POS	NEG	X	X
2018-08-09	C30787	ZOO-FZB	NEG	NEG	POS	NEG	X	X
2018-08-09	C30789	ZOO-FZB	NEG	NEG	POS	POS	36.6	POS
2018-08-09	C30790	ZOO-FZB	NEG	NEG	POS	NEG	X	X
2018-08-09	C530	ZOO-FZB	NEG	NEG	NEG	NEG	X	X
2018-08-09	C674	ZOO-FZB	NEG	NEG	NEG	NEG	X	X
2018-08-09	C706	ZOO-FZB	NEG	NEG	POS	NEG	X	X
2018-08-09	C711	ZOO-FZB	NEG	NEG	POS	NEG	X	POS
2018-08-09	C307267	ZOO-FZB	NEG	NEG	NEG	NEG	X	X
2018-08-09	C484275	ZOO-FZB	NEG	NEG	NEG	NEG	X	X
2019-01-24	C407	POA	NEG	NEG	NEG	NEG	X	X
2019-01-24	C409	POA	NEG	NEG	POS	NEG	X	X
2019-01-24	C412	POA	NEG	NEG	NEG	NEG	X	X
2019-01-24	C419	POA	NEG	NEG	NEG	NEG	X	X
2019-01-24	C422	POA	NEG	NEG	NEG	NEG	X	X
2019-01-24	C425	POA	NEG	NEG	NEG	NEG	X	X
2019-01-30	CMN01	POA	NEG	NEG	POS	POS	35.3	POS
2019-01-30	CMN02	POA	NEG	NEG	NEG	NEG	X	X
2019-01-30	CMN03	POA	X	NEG	X	NEG	X	X
2019-01-30	CMN04	POA	NEG	NEG	NEG	NEG	X	X
2019-01-30	CMN05	POA	NEG	NEG	POS	NEG	X	X
2019-01-30	CMN06	POA	NEG	NEG	POS	POS	38.0	POS
2019-01-30	CMN07	POA	NEG	NEG	NEG	NEG	X	X
2019-01-30	CMN08	POA	NEG	NEG	POS	NEG	X	X
2019-01-30	CMN09	POA	NEG	NEG	NEG	NEG	X	X
2019-01-30	CMN10	POA	NEG	NEG	POS	NEG	X	X
2019-01-30	CMN11	POA	NEG	NEG	NEG	NEG	X	X
2019-01-30	CMN12	POA	NEG	NEG	POS	NEG	X	X
2019-01-24	T491	POA	NEG	NEG	POS	NEG	X	X
2019-01-24	T492	POA	NEG	NEG	POS	POS	39.6	POS
2019-01-24	T493	POA	NEG	NEG	NEG	NEG	X	X
2019-01-24	T494	POA	NEG	NEG	POS	NEG	X	X
2019-01-24	T495	POA	X	NEG	X	POS	38.6	POS
2019-01-24	T497	POA	NEG	NEG	POS	NEG	X	X
2019-01-24	T498	POA	NEG	NEG	POS	NEG	X	X
2019-01-24	T501	POA	NEG	NEG	POS	POS	36.6	POS
2019-01-24	T502	POA	NEG	NEG	NEG	NEG	X	X
2019-01-24	T503	POA	NEG	NEG	POS	NEG	X	X
2019-01-24	T504	POA	NEG	NEG	POS	NEG	X	X
2019-01-24	T505	POA	NEG	NEG	NEG	POS	35.9	POS
2019-01-24	T506	POA	NEG	NEG	POS	NEG	X	X
2019-01-24	T507	POA	NEG	NEG	NEG	NEG	X	X
2019-01-24	T508	POA	NEG	NEG	NEG	NEG	X	X
2019-01-24	T512	POA	NEG	NEG	POS	NEG	X	X
2019-01-24	T514	POA	NEG	NEG	NEG	NEG	X	X
2019-01-24	T515	POA	NEG	NEG	NEG	NEG	X	X
2018-08-09	T30725	ZOO-FZB	NEG	NEG	POS	NEG	X	X
2018-08-09	T30726	ZOO-FZB	NEG	NEG	POS	NEG	X	X
2018-08-09	T30727	ZOO-FZB	NEG	NEG	POS	NEG	X	X
2018-08-09	T30728	ZOO-FZB	NEG	NEG	NEG	NEG	X	X
2018-08-09	T30729	ZOO-FZB	NEG	NEG	POS	NEG	X	X
2018-08-09	T30730	ZOO-FZB	NEG	NEG	NEG	NEG	X	X
2018-08-09	T30732	ZOO-FZB	NEG	NEG	POS	POS	37.2	POS
2018-08-09	T30733	ZOO-FZB	NEG	NEG	POS	NEG	X	X
2018-08-09	T30734	ZOO-FZB	NEG	NEG	POS	NEG	X	X
2018-08-09	T30735	ZOO-FZB	NEG	NEG	POS	NEG	X	X
2018-08-09	T30736	ZOO-FZB	NEG	NEG	POS	NEG	X	X
2018-08-09	T30737	ZOO-FZB	NEG	NEG	POS	NEG	X	X
2018-08-09	T30738	ZOO-FZB	NEG	NEG	POS	POS	36.6	POS
2018-08-09	T30739	ZOO-FZB	NEG	NEG	POS	NEG	X	X
2018-08-09	T30743	ZOO-FZB	NEG	NEG	POS	POS	33.7	POS
2018-08-09	T30744	ZOO-FZB	NEG	NEG	NEG	NEG	X	X
2018-08-09	T30745	ZOO-FZB	NEG	NEG	POS	NEG	X	X
2018-08-09	T30746	ZOO-FZB	NEG	NEG	NEG	NEG	X	X
2018-08-09	T30747	ZOO-FZB	NEG	NEG	POS	POS	35.8	POS
2018-08-09	T30748	ZOO-FZB	NEG	NEG	POS	NEG	X	X
2018-08-09	T30749	ZOO-FZB	NEG	NEG	NEG	NEG	X	X
2018-08-09	T30750	ZOO-FZB	NEG	NEG	POS	NEG	X	X
2018-08-09	T30751	ZOO-FZB	NEG	NEG	POS	NEG	X	X
2018-08-09	T30753	ZOO-FZB	NEG	NEG	NEG	NEG	X	X
2018-08-09	T30754	ZOO-FZB	NEG	NEG	POS	POS	39.4	POS
2018-08-09	T30755	ZOO-FZB	NEG	NEG	NEG	NEG	X	X
2019-01-30	TMN01	POA	NEG	NEG	NEG	NEG	X	X
2019-01-30	TMN02	POA	NEG	NEG	NEG	NEG	X	X
2019-01-30	TMN03	POA	NEG	NEG	POS	NEG	X	X
2019-01-30	TMN04	POA	NEG	NEG	NEG	NEG	X	X
2019-01-30	TMN05	POA	NEG	NEG	POS	NEG	X	X
2019-01-30	TMN06	POA	NEG	NEG	POS	POS	36.0	POS
2019-01-30	TMN07	POA	NEG	NEG	NEG	NEG	X	X
2019-01-30	TMN08	POA	NEG	NEG	NEG	NEG	X	X
2019-01-30	TMN09	POA	NEG	NEG	NEG	NEG	X	X
2019-01-30	TMN10	POA	NEG	NEG	NEG	NEG	X	X
REF.A							24.8	POS
REF.A							24.4	POS
REF.A							25.8	POS
REF.A							25.8	POS
REF.B							30.4	POS
REF.B							30.8	POS
REF.B							30.1	POS
REF.B							31.1	POS

## Sheet: NDV controls
	BIRDS	CARDINALS	SALTATORS
UHA NDV TITER	1	1:256	1:16
UHA NDV TITER	2	1:128	1:32
UHA NDV TITER	3	1:32	1:128
GMT		101.5	51.1
CV (%)		29.91	17.32

## Sheet: Confidence intervals
Test	Positive samples
	%	Confidence interval, %
FREE RANGING
HI NDV	0	-	-
Salmonella	0.8	0	4.5
RPA MG	21.6	14.7	30.1
PCR MG	0	-	-
CONFISCATED
HI NDV	0	-	-
Salmonella	0	-	-
RPA MG	51.3	41.8	60.7
PCR MG	13.9	8.2	21.6
Ct-RT SIMBIOS	19.5	12.9	27.6
CPCR SIMBIOS	20.3	13.6	28.5
