# Supplementary material for: A Preliminary Assessment of the Potential Health and Genetic Impacts of Releasing Confiscated Passerines Into the Wild: A Reduced-Risk Approach
Source: Front Vet Sci. 2021 Oct 11;8:679049. doi: 10.3389/fvets.2021.679049 (PMC8542797; doi:10.3389/fvets.2021.679049)
Supplement: Supplementary Table 3 — Dataset genetic samples. [file Table_3.XLSX]

## Sheet: Plan1
Sample	Species	Locality	No. Fig. 1	Region	Coordinates	Accession Number
C056	Paroaria coronata	Poconé	1	Chaco/Pantanal	16°30'54"S 56°42'20"W	MT165865
C057	Paroaria coronata	Poconé	1	Chaco/Pantanal	16°30'54"S 56°42'20"W	MT165866
C058	Paroaria coronata	Poconé	1	Chaco/Pantanal	16°18'25"S 56°37'05"W	MT165867
C059	Paroaria coronata	Poconé	1	Chaco/Pantanal	16°18'25"S 56°37'05"W	MT165868
C060	Paroaria coronata	Poconé	1	Chaco/Pantanal	16°18'25"S 56°37'05"W	MT165869
C061	Paroaria coronata	Poconé	1	Chaco/Pantanal	16°22'42"S 56°37'17"W	MT165870
C00690	Paroaria coronata	Corumbá	2	Chaco/Pantanal	19°34'28"S 57°02'12"W	MT165874
C00698	Paroaria coronata	Corumbá	2	Chaco/Pantanal	19°29'11"S 57°01'53"W	MT165875
C06895	Paroaria coronata	Corumbá	2	Chaco/Pantanal	19°29'16"S 57°04'26"W	MT165876
C06896	Paroaria coronata	Corumbá	2	Chaco/Pantanal	19°29'09"S 57°01'53"W	MT165877
C06897	Paroaria coronata	Corumbá	2	Chaco/Pantanal	19°29'09"S 57°01'53"W	MT165878
C06899	Paroaria coronata	Corumbá	2	Chaco/Pantanal	19°29'11"S 57°01'53"W	MT165879
T122	Saltator similis	Serra do Caparaó	3	Atlantic Forest	20°26'09"S 41°49'20"W	MT165776
T123	Saltator similis	Serra do Caparaó	3	Atlantic Forest	20°26'09"S 41°49'20"W	MT165777
T124	Saltator similis	Serra do Caparaó	3	Atlantic Forest	20°33'59"S 40°18'54"W	MT165778
T125	Saltator similis	Serra do Caparaó	3	Atlantic Forest	20°33'59"S 40°18'54"W	MT165779
T120	Saltator similis	Juiz de Fora	4	Atlantic Forest	21°38'06"S 43°11'03"W	MT165774
T121	Saltator similis	Juiz de Fora	4	Atlantic Forest	21°38'06"S 43°11'03"W	MT165775
T092	Saltator similis	Santo Antônio do Pinhal	5	Atlantic Forest	22°48'21"S 45°37'42"W	MT165755
T094	Saltator similis	Santo Antônio do Pinhal	5	Atlantic Forest	22°48'21"S 45°37'42"W	MT165756
T096	Saltator similis	Santo Antônio do Pinhal	5	Atlantic Forest	22°48'21"S 45°37'42"W	MT165757
T097	Saltator similis	Santo Antônio do Pinhal	5	Atlantic Forest	22°48'21"S 45°37'42"W	MT165758
T06889	Saltator similis	Foz do Iguaçu	6	Atlantic Forest	19°48'40"S 57°07'44"W	MT165821
T06891	Saltator similis	Foz do Iguaçu	6	Atlantic Forest	19°48'40"S 57°07'44"W	MT165822
T06892	Saltator similis	Foz do Iguaçu	6	Atlantic Forest	25°38'26"S 53°45'44"W	MT165823
T06893	Saltator similis	Foz do Iguaçu	6	Atlantic Forest	25°38'26"S 53°45'44"W	MT165824
T06894	Saltator similis	Foz do Iguaçu	6	Atlantic Forest	25°38'26"S 53°45'44"W	MT165825
T06883	Saltator similis	Rio dos Cedros	7	Atlantic Forest	25°09'33"S 53°62'84"W	MT165816
T06884	Saltator similis	Rio dos Cedros	7	Atlantic Forest	25°09'33"S 53°62'84"W	MT165817
T06885	Saltator similis	Rio dos Cedros	7	Atlantic Forest	26°43'17"S 49°14'29"W	MT165818
T06886	Saltator similis	Rio dos Cedros	7	Atlantic Forest	26°44'49"S 49°14'37"W	MT165819
T06887	Saltator similis	Rio dos Cedros	7	Atlantic Forest	26°44'49"S 49°14'37"W	MT165820
C098	Paroaria coronata	Tubarão	8	Atlantic Forest	28°30'03"S 49°03'01"W	MT165871
C099	Paroaria coronata	Tubarão	8	Atlantic Forest	28°30'03"S 49°03'01"W	MT165872
C100	Paroaria coronata	Tubarão	8	Atlantic Forest	28°30'03"S 49°03'01"W	MT165873
C101	Paroaria coronata	Tubarão	8	Atlantic Forest	28°30'03"S 49°03'01"W	MT165874
T153	Saltator similis	Santo Antônio das Missões	9	Pampa/Subtrpical Grasslands	28°32'33"S 55°23'27"W	MT165805
T154	Saltator similis	Santo Antônio das Missões	9	Pampa/Subtrpical Grasslands	28°32'33"S 55°23'27"W	MT165806
T155	Saltator similis	Santo Antônio das Missões	9	Pampa/Subtrpical Grasslands	28°32'28"S 55°23'40"W	MT165807
T156	Saltator similis	Santo Antônio das Missões	9	Pampa/Subtrpical Grasslands	28°32'28"S 55°23'40"W	MT165808
T157	Saltator similis	Santo Antônio das Missões	9	Pampa/Subtrpical Grasslands	28°32'37"S 55°21'11"W	MT165809
T158	Saltator similis	Santo Antônio das Missões	9	Pampa/Subtrpical Grasslands	28°31'45"S 55°22'26"W	MT165810
T159	Saltator similis	Santo Antônio das Missões	9	Pampa/Subtrpical Grasslands	28°31'45"S 55°22'26"W	MT165811
C047	Paroaria coronata	Santo Antônio das Missões	9	Pampa/Subtrpical Grasslands	28°32'37"S 55°22'56"W	MT165860
C049	Paroaria coronata	Santo Antônio das Missões	9	Pampa/Subtrpical Grasslands	28°33'40"S 55°21'37"W	MT165861
C050	Paroaria coronata	Santo Antônio das Missões	9	Pampa/Subtrpical Grasslands	28°33'06"S 55°21'43"W	MT165862
C051	Paroaria coronata	Santo Antônio das Missões	9	Pampa/Subtrpical Grasslands	28°33'06"S 55°21'43"W	MT165863
C053	Paroaria coronata	Santo Antônio das Missões	9	Pampa/Subtrpical Grasslands	28°33'02"S 55°17'57"W	MT165864
T103	Saltator similis	Alegrete	10	Pampa/Subtrpical Grasslands	30°11'14"S 56°14'37"W	MT165761
T104	Saltator similis	Alegrete	10	Pampa/Subtrpical Grasslands	30°11'14"S 56°14'37"W	MT165762
T105	Saltator similis	Alegrete	10	Pampa/Subtrpical Grasslands	30°11'14"S 56°14'37"W	MT165763
T107	Saltator similis	Alegrete	10	Pampa/Subtrpical Grasslands	30°11'14"S 56°14'37"W	MT165764
C019	Paroaria coronata	Alegrete	10	Pampa/Subtrpical Grasslands	29°56'05"S 56°10'47"W	MT165840
C020	Paroaria coronata	Alegrete	10	Pampa/Subtrpical Grasslands	29°56'05"S 56°10'47"W	MT165841
C021	Paroaria coronata	Alegrete	10	Pampa/Subtrpical Grasslands	29°56'05"S 56°10'47"W	MT165842
C022	Paroaria coronata	Alegrete	10	Pampa/Subtrpical Grasslands	30°30'44"S 55°55'49"W	MT165843
C023	Paroaria coronata	Alegrete	10	Pampa/Subtrpical Grasslands	30°30'44"S 55°55'49"W	MT165844
T109	Saltator similis	Rosário do Sul	11	Pampa/Subtrpical Grasslands	30°10'25"S 56°15'57"W	MT165766
T110	Saltator similis	Rosário do Sul	11	Pampa/Subtrpical Grasslands	30°10'25"S 56°15'57"W	MT165767
T143	Saltator similis	Cachoeira do Sul	12	Pampa/Subtrpical Grasslands	30°00'24"S 52°48'39"W	MT165795
T144	Saltator similis	Cachoeira do Sul	12	Pampa/Subtrpical Grasslands	30°00'24"S 52°48'39"W	MT165796
T146	Saltator similis	Cachoeira do Sul	12	Pampa/Subtrpical Grasslands	29°58'36"S 53°01'05"W	MT165797
T147	Saltator similis	Cachoeira do Sul	12	Pampa/Subtrpical Grasslands	29°58'36"S 53°01'05"W	MT165798
C013	Paroaria coronata	Cachoeira do Sul	12	Pampa/Subtrpical Grasslands	30°00'24"S 52°48'39"W	MT165836
C014	Paroaria coronata	Cachoeira do Sul	12	Pampa/Subtrpical Grasslands	30°00'24"S 52°48'39"W	MT165837
C016	Paroaria coronata	Cachoeira do Sul	12	Pampa/Subtrpical Grasslands	30°00'06"S 53°00'25"W	MT165838
C017	Paroaria coronata	Cachoeira do Sul	12	Pampa/Subtrpical Grasslands	30°00'06"S 53°00'25"W	MT165839
T101	Saltator similis	Encruzilhada do Sul	13	Pampa/Subtrpical Grasslands	30°23'20"S 52°51'44"W	MT165759
T102	Saltator similis	Encruzilhada do Sul	13	Pampa/Subtrpical Grasslands	30°23'08"S 52°49'17"W	MT165760
T108	Saltator similis	Encruzilhada do Sul	13	Pampa/Subtrpical Grasslands	30°18'12"S 51°32'47"W	MT165765
T112	Saltator similis	Encruzilhada do Sul	13	Pampa/Subtrpical Grasslands	30°18'12"S 51°32'47"W	MT165769
C031	Paroaria coronata	Encruzilhada do Sul	13	Pampa/Subtrpical Grasslands	30°28'09"S 52°54'17"W	MT165846
C032	Paroaria coronata	Encruzilhada do Sul	13	Pampa/Subtrpical Grasslands	30°28'09"S 52°54'17"W	MT165847
C033	Paroaria coronata	Encruzilhada do Sul	13	Pampa/Subtrpical Grasslands	30°23'38"S 52°52'08"W	MT165848
C035	Paroaria coronata	Encruzilhada do Sul	13	Pampa/Subtrpical Grasslands	30°23'38"S 52°52'08"W	MT165849
T130	Saltator similis	Eldorado do Sul	14	Pampa/Subtrpical Grasslands	30°03'27"S 51°36'58"W	MT165784
T131	Saltator similis	Eldorado do Sul	14	Pampa/Subtrpical Grasslands	30°03'27"S 51°36'58"W	MT165785
T132	Saltator similis	Eldorado do Sul	14	Pampa/Subtrpical Grasslands	30°03'27"S 51°36'58"W	MT165786
T133	Saltator similis	Eldorado do Sul	14	Pampa/Subtrpical Grasslands	30°03'45"S 51°35'49"O	MT165787
T134	Saltator similis	Eldorado do Sul	14	Pampa/Subtrpical Grasslands	30°03'45"S 51°35'49"O	MT165788
C001	Paroaria coronata	Eldorado do Sul	14	Pampa/Subtrpical Grasslands	30°04'20"S 51°35'54"W	MT165826
C002	Paroaria coronata	Eldorado do Sul	14	Pampa/Subtrpical Grasslands	30°04'18"S 51°36'10"W	MT165827
C003	Paroaria coronata	Eldorado do Sul	14	Pampa/Subtrpical Grasslands	30°04'18"S 51°36'10"W	MT165828
C004	Paroaria coronata	Eldorado do Sul	14	Pampa/Subtrpical Grasslands	30°04'18"S 51°36'10"W	MT165829
C005	Paroaria coronata	Eldorado do Sul	14	Pampa/Subtrpical Grasslands	30°04'18"S 51°36'10"W	MT165830
C006	Paroaria coronata	Eldorado do Sul	14	Pampa/Subtrpical Grasslands	30°04'18"S 51°36'10"W	MT165831
C007	Paroaria coronata	Eldorado do Sul	14	Pampa/Subtrpical Grasslands	30°04'18"S 51°36'10"W	MT165832
T113	Saltator similis	Barra do Ribeiro	15	Pampa/Subtrpical Grasslands	28°58'42"S 50°34'05"W	MT165770
T114	Saltator similis	Barra do Ribeiro	15	Pampa/Subtrpical Grasslands	28°58'42"S 50°34'05"W	MT165771
T115	Saltator similis	Barra do Ribeiro	15	Pampa/Subtrpical Grasslands	30°20'43"S 51°14'20"W	MT165772
T116	Saltator similis	Barra do Ribeiro	15	Pampa/Subtrpical Grasslands	30°20'43"S 51°14'20"W	MT165773
T145	Saltator similis	FLONA SFP	17	Atlantic Forest	29°05'27"S 50°37'42"W	MT165804
T148	Saltator similis	FLONA SFP	17	Atlantic Forest	29°25'18"S 50°23'10"W	MT165799
T149	Saltator similis	FLONA SFP	17	Atlantic Forest	29°25'27"S 50°23'35"W	MT165800
T150	Saltator similis	FLONA SFP	17	Atlantic Forest	29°25'37"S 50°23'14"W	MT165801
T151	Saltator similis	FLONA SFP	17	Atlantic Forest	29°25'37"S 50°23'14"W	MT165802
T152	Saltator similis	FLONA SFP	17	Atlantic Forest	29°15'34"S 50°38'34"W	MT165803
T111	Saltator similis	Mostardas	18	Pampa/Subtrpical Grasslands	30°37'19"S 50°40'08"W	MT165768
T136	Saltator similis	Mostardas	18	Pampa/Subtrpical Grasslands	30°56'07"S 50°47'11"W	MT165789
T138	Saltator similis	Mostardas	18	Pampa/Subtrpical Grasslands	30°56'07"S 50°47'11"W	MT165790
T139	Saltator similis	Mostardas	18	Pampa/Subtrpical Grasslands	30°54'31"S 50°45'51"W	MT165791
T140	Saltator similis	Mostardas	18	Pampa/Subtrpical Grasslands	30°54'04"S 50°53'01"W	MT165792
T141	Saltator similis	Mostardas	18	Pampa/Subtrpical Grasslands	30°54'04"S 50°53'01"W	MT165793
T142	Saltator similis	Mostardas	18	Pampa/Subtrpical Grasslands	30°54'04"S 50°53'01"W	MT165794
C009	Paroaria coronata	Mostardas	18	Pampa/Subtrpical Grasslands	30°56'42"S 50°47'10"W	MT165834
C011	Paroaria coronata	Mostardas	18	Pampa/Subtrpical Grasslands	30°56'42"S 50°47'10"W	MT165835
C036	Paroaria coronata	Mostardas	18	Pampa/Subtrpical Grasslands	30°40'42"S 50°38'27"W	MT165850
C037	Paroaria coronata	Mostardas	18	Pampa/Subtrpical Grasslands	30°40'42"S 50°38'27"W	MT165851
C038	Paroaria coronata	Mostardas	18	Pampa/Subtrpical Grasslands	30°40'45"S 50°38'33"W	MT165852
C039	Paroaria coronata	Mostardas	18	Pampa/Subtrpical Grasslands	30°40'45"S 50°38'33"W	MT165853
T126	Saltator similis	Rio Grande	19	Pampa/Subtrpical Grasslands	31°59'13"S 52°18'24"W	MT165780
T127	Saltator similis	Rio Grande	19	Pampa/Subtrpical Grasslands	31°59'13"S 52°18'24"W	MT165781
T128	Saltator similis	Rio Grande	19	Pampa/Subtrpical Grasslands	31°59'13"S 52°18'24"W	MT165782
T129	Saltator similis	Rio Grande	19	Pampa/Subtrpical Grasslands	31°58'33"S 52°20'25"W	MT165783
T161	Saltator similis	Rio Grande	19	Pampa/Subtrpical Grasslands	31°58'33"S 52°20'25"W	MT165813
T162	Saltator similis	Rio Grande	19	Pampa/Subtrpical Grasslands	31°58'33"S 52°20'25"W	MT165814
T163	Saltator similis	Rio Grande	19	Pampa/Subtrpical Grasslands	31°58'33"S 52°20'25"W	MT165815
C041	Paroaria coronata	Santa Vitória do Palmar	20	Pampa/Subtrpical Grasslands	33°25'44"S 53°33'02"W	MT165854
C042	Paroaria coronata	Santa Vitória do Palmar	20	Pampa/Subtrpical Grasslands	33°25'44"S 53°33'02"W	MT165855
C043	Paroaria coronata	Santa Vitória do Palmar	20	Pampa/Subtrpical Grasslands	33°04'27"S 53°11'26"W	MT165856
C044	Paroaria coronata	Santa Vitória do Palmar	20	Pampa/Subtrpical Grasslands	33°04'27"S 53°11'26"W	MT165857
C045	Paroaria coronata	Santa Vitória do Palmar	20	Pampa/Subtrpical Grasslands	33°01'24"S 53°11'07"W	MT165858
C046	Paroaria coronata	Santa Vitória do Palmar	20	Pampa/Subtrpical Grasslands	33°01'24"S 53°11'07"W	MT165859
CAR1	Paroaria coronata	Buenos Aires	21	Pampa/Subtrpical Grasslands	35°19'50"S 57°11'07"W	MT165880
CAR2	Paroaria coronata	Buenos Aires	21	Pampa/Subtrpical Grasslands	35°19'50"S 57°11'07"W	MT165881
CAR4	Paroaria coronata	Buenos Aires	21	Pampa/Subtrpical Grasslands	35°19'50"S 57°11'07"W	MT165882
CAR5	Paroaria coronata	Buenos Aires	21	Pampa/Subtrpical Grasslands	35°19'50"S 57°11'07"W	MT165883
EU648049	Paroaria coronata	Bolívia	Not shown	Chaco/Pantanal	Unknow	EU648049
KF012794	Saltator similis	Boracéia	Not shown	Atlantic Forest	Unknow	KF012794
KF012796	Saltator similis	Corrientes	22	Chaco/Pantanal	27°50'31"S 58°48'43"W	KF012796
JN810515	Saltator similis	Corrientes	22	Chaco/Pantanal	27°50'31"S 58°48'43"W	JN810515
KF012795	Saltator similis	Mato Grosso	Not shown	Chaco/Pantanal	Unknow	KF012795

## Sheet: Plan2
Locality	P. coronata	S. similis	Num Fig1
Poconé	6	0	1
Corumbá	6	0	2
Serra do Caparaó	0	4	3
Juiz de Fora	0	2	4
Santo Antônio do Pinhal	0	4	5
Foz do Iguaçu	0	5	6
Rio dos Cedros	0	5	7
Tubarão	3	0	8
Santo Antônio das Missões	5	8	9
Alegrete	6	4	10
Rosário do Sul	0	2	11
Cachoeira do Sul	4	4	12
Encruzilhada do Sul	4	4	13
Eldorado do Sul	8	5	14
Barra do Ribeiro	0	4	15
FLONA SFP	0	6	17
Mostardas	6	7	18
Rio Grande	0	7	19
Santa Vitória do Palmar	6	0	20
Buenos Aires	4	0	21
